# Supplementary material for: In-Depth Performance Analysis and Comparison of Monolithic and Particulate Zwitterionic Hydrophilic Interaction Liquid Chromatography Polymer Columns
Source: Molecules. 2023 Mar 23;28(7):2902. doi: 10.3390/molecules28072902 (PMC10095884; doi:10.3390/molecules28072902)
Supplement: Supplementary file 1 [file molecules-28-02902-s001.zip]

Archive with 1 entries (1 files):
- molecules-2279821-supplementary.pdf
